# Supplementary material for: From seeds to survival rates: investigating Linum usitatissimum’s potential against ovarian cancer through network pharmacology
Source: Front Pharmacol. 2023 Oct 30;14:1285258. doi: 10.3389/fphar.2023.1285258 (PMC10642394; doi:10.3389/fphar.2023.1285258)
Supplement: Supplementary file 2 [file Table1.XLSX]

## Sheet: Table S1
Table S1: Comprehensive Analysis of the Target Gene's Enrichment: Highlighting its Predominant Roles in Various Biological Processes
Category	Term	Count	%	PValue	Genes	List Total	Pop Hits	Pop Total	Fold Enrichment	Bonferroni	Benjamini	FDR
GOTERM_BP_DIRECT	GO:0071276~cellular response to cadmium ion	4	40	5.31066e-07	JUN, AKT1, EGFR, MAPK3	10	37	19414	209.881	0.000320713	0.00031934	0.00029502
GOTERM_BP_DIRECT	GO:0034614~cellular response to reactive oxygen species	4	40	1.33559e-06	JUN, AKT1, EGFR, MAPK3	10	50	19414	155.312	0.000806372	0.00031934	0.00029502
GOTERM_BP_DIRECT	GO:0001934~positive regulation of protein phosphorylation	5	50	1.70015e-06	HSP90AA1, AKT1, EGFR, MAPK3, VEGFA	10	213	19414	45.5728	0.00102637	0.00031934	0.00029502
GOTERM_BP_DIRECT	GO:0070374~positive regulation of ERK1 and ERK2 cascade	5	50	2.11484e-06	JUN, SRC, EGFR, MAPK3, VEGFA	10	225	19414	43.1422	0.00127655	0.00031934	0.00029502
GOTERM_BP_DIRECT	GO:0045944~positive regulation of transcription from RNA polymerase II promoter	7	70	4.37702e-06	JUN, STAT3, AKT1, ESR1, EGFR, MAPK3, VEGFA	10	1222	19414	11.1209	0.00264023	0.000528744	0.000488475
GOTERM_BP_DIRECT	GO:0045893~positive regulation of transcription, DNA-templated	6	60	7.91226e-06	JUN, SRC, STAT3, AKT1, ESR1, EGFR	10	724	19414	16.089	0.00476762	0.000731207	0.000675519
GOTERM_BP_DIRECT	GO:0033138~positive regulation of peptidyl-serine phosphorylation	4	40	8.47425e-06	HSP90AA1, AKT1, EGFR, VEGFA	10	92	19414	84.4087	0.00510539	0.000731207	0.000675519
GOTERM_BP_DIRECT	GO:0051897~positive regulation of protein kinase B signaling	4	40	2.33828e-05	HSP90AA1, SRC, EGFR, VEGFA	10	129	19414	60.1984	0.0140241	0.0017654	0.00163095
GOTERM_BP_DIRECT	GO:0038083~peptidyl-tyrosine autophosphorylation	3	30	4.39186e-05	SRC, EGFR, MAPK3	10	22	19414	264.736	0.0261786	0.00294742	0.00272295
GOTERM_BP_DIRECT	GO:0043066~negative regulation of apoptotic process	5	50	5.84714e-05	SRC, CASP3, AKT1, EGFR, VEGFA	10	522	19414	18.5958	0.0347014	0.00353167	0.0032627
GOTERM_BP_DIRECT	GO:0008283~cell proliferation	4	40	7.42164e-05	JUN, SRC, STAT3, AKT1	10	190	19414	40.8716	0.0438384	0.00407516	0.0037648
GOTERM_BP_DIRECT	GO:0045737~positive regulation of cyclin-dependent protein serine/threonine kinase activity	3	30	0.000147656	SRC, AKT1, EGFR	10	40	19414	145.605	0.0853289	0.00743202	0.006866
GOTERM_BP_DIRECT	GO:0030154~cell differentiation	5	50	0.000172793	SRC, STAT3, AKT1, EGFR, VEGFA	10	690	19414	14.0681	0.0991134	0.00747913	0.00690953
GOTERM_BP_DIRECT	GO:0009410~response to xenobiotic stimulus	4	40	0.000173357	HSP90AA1, JUN, SRC, CASP3	10	253	19414	30.6941	0.0994206	0.00747913	0.00690953
GOTERM_BP_DIRECT	GO:0045429~positive regulation of nitric oxide biosynthetic process	3	30	0.000195646	HSP90AA1, AKT1, ESR1	10	46	19414	126.613	0.111465	0.00787799	0.00727801
GOTERM_BP_DIRECT	GO:0007173~epidermal growth factor receptor signaling pathway	3	30	0.000240723	SRC, AKT1, EGFR	10	51	19414	114.2	0.135336	0.00908729	0.00839521
GOTERM_BP_DIRECT	GO:1902895~positive regulation of pri-miRNA transcription from RNA polymerase II promoter	3	30	0.000260044	JUN, STAT3, EGFR	10	53	19414	109.891	0.145371	0.00923186	0.00852877
GOTERM_BP_DIRECT	GO:0048146~positive regulation of fibroblast proliferation	3	30	0.000280102	JUN, ESR1, EGFR	10	55	19414	105.895	0.155664	0.00923186	0.00852877
GOTERM_BP_DIRECT	GO:0043154~negative regulation of cysteine-type endopeptidase activity involved in apoptotic process	3	30	0.000290406	SRC, AKT1, VEGFA	10	56	19414	104.004	0.160905	0.00923186	0.00852877
GOTERM_BP_DIRECT	GO:0010629~negative regulation of gene expression	4	40	0.000312404	STAT3, AKT1, ESR1, VEGFA	10	309	19414	25.1314	0.171983	0.00943459	0.00871606
GOTERM_BP_DIRECT	GO:0007611~learning or memory	3	30	0.000403522	SRC, CASP3, EGFR	10	66	19414	88.2455	0.216337	0.0116061	0.0107222
GOTERM_BP_DIRECT	GO:0001938~positive regulation of endothelial cell proliferation	3	30	0.00052091	JUN, AKT1, VEGFA	10	75	19414	77.656	0.270001	0.0143014	0.0132122
GOTERM_BP_DIRECT	GO:0043406~positive regulation of MAP kinase activity	3	30	0.000548991	SRC, EGFR, VEGFA	10	77	19414	75.639	0.282284	0.014417	0.013319
GOTERM_BP_DIRECT	GO:0032355~response to estradiol	3	30	0.000765741	CASP3, STAT3, ESR1	10	91	19414	64.0022	0.370409	0.0192712	0.0178035
GOTERM_BP_DIRECT	GO:0007179~transforming growth factor beta receptor signaling pathway	3	30	0.000942051	JUN, SRC, STAT3	10	101	19414	57.6653	0.43406	0.02276	0.0210266
GOTERM_BP_DIRECT	GO:0010628~positive regulation of gene expression	4	40	0.00136043	STAT3, AKT1, MAPK3, VEGFA	10	512	19414	15.1672	0.560562	0.0310987	0.0287303
GOTERM_BP_DIRECT	GO:0070141~response to UV-A	2	20	0.00139018	AKT1, EGFR	10	3	19414	1294.27	0.568398	0.0310987	0.0287303
GOTERM_BP_DIRECT	GO:0007165~signal transduction	5	50	0.00182759	SRC, STAT3, AKT1, ESR1, EGFR	10	1283	19414	7.56586	0.668747	0.0394237	0.0364212
GOTERM_BP_DIRECT	GO:0016310~phosphorylation	3	30	0.00208735	STAT3, AKT1, MAPK3	10	151	19414	38.5709	0.716934	0.0434745	0.0401635
GOTERM_BP_DIRECT	GO:0042127~regulation of cell proliferation	3	30	0.00266613	JUN, STAT3, EGFR	10	171	19414	34.0596	0.80061	0.053678	0.04959
GOTERM_BP_DIRECT	GO:0046777~protein autophosphorylation	3	30	0.00291657	SRC, AKT1, EGFR	10	179	19414	32.5374	0.828673	0.0568261	0.0524983
GOTERM_BP_DIRECT	GO:2000641~regulation of early endosome to late endosome transport	2	20	0.00416538	SRC, MAPK3	10	9	19414	431.422	0.919632	0.0786215	0.0726337
GOTERM_BP_DIRECT	GO:0010907~positive regulation of glucose metabolic process	2	20	0.00462724	SRC, AKT1	10	10	19414	388.28	0.939271	0.0846925	0.0782424
GOTERM_BP_DIRECT	GO:0042981~regulation of apoptotic process	3	30	0.00530062	HSP90AA1, AKT1, ESR1	10	243	19414	23.9679	0.959647	0.094164	0.0869926
GOTERM_BP_DIRECT	GO:0048011~neurotrophin TRK receptor signaling pathway	2	20	0.0060117	SRC, CASP3	10	13	19414	298.677	0.973801	0.100245	0.0926109
GOTERM_BP_DIRECT	GO:0030335~positive regulation of cell migration	3	30	0.00613563	STAT3, EGFR, VEGFA	10	262	19414	22.2298	0.975701	0.100245	0.0926109
GOTERM_BP_DIRECT	GO:0070102~interleukin-6-mediated signaling pathway	2	20	0.0064728	SRC, STAT3	10	14	19414	277.343	0.980204	0.100245	0.0926109
GOTERM_BP_DIRECT	GO:0051146~striated muscle cell differentiation	2	20	0.0064728	CASP3, AKT1	10	14	19414	277.343	0.980204	0.100245	0.0926109
GOTERM_BP_DIRECT	GO:0061029~eyelid development in camera-type eye	2	20	0.0064728	JUN, EGFR	10	14	19414	277.343	0.980204	0.100245	0.0926109
GOTERM_BP_DIRECT	GO:0032270~positive regulation of cellular protein metabolic process	2	20	0.00785498	AKT1, MAPK3	10	17	19414	228.4	0.991461	0.116801	0.107906
GOTERM_BP_DIRECT	GO:0060749~mammary gland alveolus development	2	20	0.00831532	ESR1, VEGFA	10	18	19414	215.711	0.993549	0.116801	0.107906
GOTERM_BP_DIRECT	GO:2000573~positive regulation of DNA biosynthetic process	2	20	0.00831532	SRC, VEGFA	10	18	19414	215.711	0.993549	0.116801	0.107906
GOTERM_BP_DIRECT	GO:0060065~uterus development	2	20	0.00831532	SRC, ESR1	10	18	19414	215.711	0.993549	0.116801	0.107906
GOTERM_BP_DIRECT	GO:0000122~negative regulation of transcription from RNA polymerase II promoter	4	40	0.00876036	JUN, STAT3, ESR1, VEGFA	10	988	19414	7.85992	0.995081	0.117786	0.108816
GOTERM_BP_DIRECT	GO:0030224~monocyte differentiation	2	20	0.00877548	JUN, VEGFA	10	19	19414	204.358	0.995126	0.117786	0.108816
GOTERM_BP_DIRECT	GO:0043065~positive regulation of apoptotic process	3	30	0.00941629	JUN, SRC, CASP3	10	327	19414	17.811	0.996702	0.12364	0.114224
GOTERM_BP_DIRECT	GO:0002042~cell migration involved in sprouting angiogenesis	2	20	0.00969522	AKT1, VEGFA	10	21	19414	184.895	0.997218	0.124594	0.115105
GOTERM_BP_DIRECT	GO:0097194~execution phase of apoptosis	2	20	0.0101548	CASP3, AKT1	10	22	19414	176.491	0.997898	0.127781	0.11805
GOTERM_BP_DIRECT	GO:0051000~positive regulation of nitric-oxide synthase activity	2	20	0.0115324	AKT1, ESR1	10	25	19414	155.312	0.999094	0.139312	0.128702
GOTERM_BP_DIRECT	GO:0031954~positive regulation of protein autophosphorylation	2	20	0.0115324	SRC, VEGFA	10	25	19414	155.312	0.999094	0.139312	0.128702
GOTERM_BP_DIRECT	GO:2001243~negative regulation of intrinsic apoptotic signaling pathway	2	20	0.0129083	SRC, AKT1	10	28	19414	138.671	0.999609	0.152875	0.141232
GOTERM_BP_DIRECT	GO:0048010~vascular endothelial growth factor receptor signaling pathway	2	20	0.0138247	SRC, VEGFA	10	30	19414	129.427	0.999777	0.160579	0.148349
GOTERM_BP_DIRECT	GO:0048009~insulin-like growth factor receptor signaling pathway	2	20	0.0142825	AKT1, MAPK3	10	31	19414	125.252	0.999832	0.162767	0.150371
GOTERM_BP_DIRECT	GO:0046677~response to antibiotic	2	20	0.0151977	HSP90AA1, CASP3	10	33	19414	117.661	0.999904	0.168851	0.155991
GOTERM_BP_DIRECT	GO:0035924~cellular response to vascular endothelial growth factor stimulus	2	20	0.0156551	AKT1, VEGFA	10	34	19414	114.2	0.999927	0.168851	0.155991
GOTERM_BP_DIRECT	GO:0051973~positive regulation of telomerase activity	2	20	0.0156551	HSP90AA1, MAPK3	10	34	19414	114.2	0.999927	0.168851	0.155991
GOTERM_BP_DIRECT	GO:0042327~positive regulation of phosphorylation	2	20	0.0174824	EGFR, VEGFA	10	38	19414	102.179	0.999976	0.178973	0.165342
GOTERM_BP_DIRECT	GO:0010634~positive regulation of epithelial cell migration	2	20	0.0174824	JUN, SRC	10	38	19414	102.179	0.999976	0.178973	0.165342
GOTERM_BP_DIRECT	GO:1900182~positive regulation of protein localization to nucleus	2	20	0.0174824	SRC, AKT1	10	38	19414	102.179	0.999976	0.178973	0.165342
GOTERM_BP_DIRECT	GO:0035556~intracellular signal transduction	3	30	0.0179874	SRC, AKT1, MAPK3	10	459	19414	12.6889	0.999983	0.179203	0.165555
GOTERM_BP_DIRECT	GO:0071392~cellular response to estradiol stimulus	2	20	0.018395	ESR1, EGFR	10	40	19414	97.07	0.999987	0.179203	0.165555
GOTERM_BP_DIRECT	GO:0031295~T cell costimulation	2	20	0.018395	SRC, AKT1	10	40	19414	97.07	0.999987	0.179203	0.165555
GOTERM_BP_DIRECT	GO:0031663~lipopolysaccharide-mediated signaling pathway	2	20	0.0193068	AKT1, MAPK3	10	42	19414	92.4476	0.999992	0.1851	0.171003
GOTERM_BP_DIRECT	GO:0071364~cellular response to epidermal growth factor stimulus	2	20	0.0202178	AKT1, EGFR	10	44	19414	88.2455	0.999996	0.190806	0.176274
GOTERM_BP_DIRECT	GO:0045747~positive regulation of Notch signaling pathway	2	20	0.0206731	SRC, STAT3	10	45	19414	86.2844	0.999997	0.192101	0.17747
GOTERM_BP_DIRECT	GO:0014065~phosphatidylinositol 3-kinase signaling	2	20	0.0211281	STAT3, AKT1	10	46	19414	84.4087	0.999997	0.193354	0.178629
GOTERM_BP_DIRECT	GO:0043536~positive regulation of blood vessel endothelial cell migration	2	20	0.0224922	AKT1, VEGFA	10	49	19414	79.2408	0.999999	0.201914	0.186536
GOTERM_BP_DIRECT	GO:1900087~positive regulation of G1/S transition of mitotic cell cycle	2	20	0.0234006	AKT1, EGFR	10	51	19414	76.1333	0.999999	0.201914	0.186536
GOTERM_BP_DIRECT	GO:0003151~outflow tract morphogenesis	2	20	0.0234006	JUN, VEGFA	10	51	19414	76.1333	0.999999	0.201914	0.186536
GOTERM_BP_DIRECT	GO:0009408~response to heat	2	20	0.0234006	HSP90AA1, AKT1	10	51	19414	76.1333	0.999999	0.201914	0.186536
GOTERM_BP_DIRECT	GO:0006468~protein phosphorylation	3	30	0.0240845	SRC, AKT1, MAPK3	10	536	19414	10.866	1	0.202768	0.187326
GOTERM_BP_DIRECT	GO:1904707~positive regulation of vascular smooth muscle cell proliferation	2	20	0.0243083	JUN, SRC	10	53	19414	73.2604	1	0.202768	0.187326
GOTERM_BP_DIRECT	GO:0008284~positive regulation of cell proliferation	3	30	0.0245068	AKT1, EGFR, VEGFA	10	541	19414	10.7656	1	0.202768	0.187326
GOTERM_BP_DIRECT	GO:1903078~positive regulation of protein localization to plasma membrane	2	20	0.0252152	AKT1, EGFR	10	55	19414	70.5964	1	0.20581	0.190136
GOTERM_BP_DIRECT	GO:0010507~negative regulation of autophagy	2	20	0.0270268	STAT3, AKT1	10	59	19414	65.8102	1	0.214792	0.198433
GOTERM_BP_DIRECT	GO:0043627~response to estrogen	2	20	0.0270268	HSP90AA1, ESR1	10	59	19414	65.8102	1	0.214792	0.198433
GOTERM_BP_DIRECT	GO:0008286~insulin receptor signaling pathway	2	20	0.030641	AKT1, MAPK3	10	67	19414	57.9522	1	0.237271	0.219201
GOTERM_BP_DIRECT	GO:0010595~positive regulation of endothelial cell migration	2	20	0.030641	AKT1, VEGFA	10	67	19414	57.9522	1	0.237271	0.219201
GOTERM_BP_DIRECT	GO:0006915~apoptotic process	3	30	0.0312094	JUN, CASP3, MAPK3	10	616	19414	9.45487	1	0.238614	0.220441
GOTERM_BP_DIRECT	GO:0018108~peptidyl-tyrosine phosphorylation	2	20	0.0319932	SRC, EGFR	10	70	19414	55.4686	1	0.241549	0.223153
GOTERM_BP_DIRECT	GO:0050679~positive regulation of epithelial cell proliferation	2	20	0.0328938	EGFR, VEGFA	10	72	19414	53.9278	1	0.245282	0.226601
GOTERM_BP_DIRECT	GO:0030163~protein catabolic process	2	20	0.0346927	CASP3, AKT1	10	76	19414	51.0895	1	0.255541	0.236079
GOTERM_BP_DIRECT	GO:0014068~positive regulation of phosphatidylinositol 3-kinase signaling	2	20	0.0391769	SRC, VEGFA	10	86	19414	45.1488	1	0.284273	0.262623
GOTERM_BP_DIRECT	GO:0006357~regulation of transcription from RNA polymerase II promoter	4	40	0.0395347	JUN, STAT3, ESR1, VEGFA	10	1732	19414	4.4836	1	0.284273	0.262623
GOTERM_BP_DIRECT	GO:0050731~positive regulation of peptidyl-tyrosine phosphorylation	2	20	0.0414121	SRC, VEGFA	10	91	19414	42.6681	1	0.293983	0.271594
GOTERM_BP_DIRECT	GO:0030307~positive regulation of cell growth	2	20	0.0418585	AKT1, EGFR	10	92	19414	42.2043	1	0.293983	0.271594
GOTERM_BP_DIRECT	GO:0032869~cellular response to insulin stimulus	2	20	0.0458685	SRC, AKT1	10	101	19414	38.4436	1	0.318444	0.294191
GOTERM_BP_DIRECT	GO:0006606~protein import into nucleus	2	20	0.0476459	STAT3, AKT1	10	105	19414	36.979	1	0.327024	0.302119
GOTERM_BP_DIRECT	GO:0051091~positive regulation of sequence-specific DNA binding transcription factor activity	2	20	0.0534023	AKT1, ESR1	10	118	19414	32.9051	1	0.361352	0.333831
GOTERM_BP_DIRECT	GO:0042593~glucose homeostasis	2	20	0.0538438	STAT3, AKT1	10	119	19414	32.6286	1	0.361352	0.333831
GOTERM_BP_DIRECT	GO:0090263~positive regulation of canonical Wnt signaling pathway	2	20	0.0600057	SRC, EGFR	10	133	19414	29.194	1	0.395413	0.365299
GOTERM_BP_DIRECT	GO:0071456~cellular response to hypoxia	2	20	0.0604445	SRC, VEGFA	10	134	19414	28.9761	1	0.395413	0.365299
GOTERM_BP_DIRECT	GO:0007169~transmembrane receptor protein tyrosine kinase signaling pathway	2	20	0.0608831	SRC, EGFR	10	135	19414	28.7615	1	0.395413	0.365299
GOTERM_BP_DIRECT	GO:0071356~cellular response to tumor necrosis factor	2	20	0.0617597	AKT1, MAPK3	10	137	19414	28.3416	1	0.396839	0.366616
GOTERM_BP_DIRECT	GO:0019221~cytokine-mediated signaling pathway	2	20	0.0691818	STAT3, AKT1	10	154	19414	25.213	1	0.43985	0.406352
GOTERM_BP_DIRECT	GO:0000165~MAPK cascade	2	20	0.0704861	EGFR, MAPK3	10	157	19414	24.7312	1	0.443475	0.409701
GOTERM_BP_DIRECT	GO:0001666~response to hypoxia	2	20	0.0722227	CASP3, VEGFA	10	161	19414	24.1168	1	0.449717	0.415467
GOTERM_BP_DIRECT	GO:0045766~positive regulation of angiogenesis	2	20	0.0735233	STAT3, VEGFA	10	164	19414	23.6756	1	0.453143	0.418633
GOTERM_BP_DIRECT	GO:0018105~peptidyl-serine phosphorylation	2	20	0.0825819	SRC, AKT1	10	185	19414	20.9881	1	0.503833	0.465461
GOTERM_BP_DIRECT	GO:0098609~cell-cell adhesion	2	20	0.0868678	SRC, EGFR	10	195	19414	19.9118	1	0.524681	0.484722

## Sheet: Table S2
Table S2: In-depth Examination of the Target Gene's Localization: Listing Cellular Components Where the Gene is Predominantly Active.
Category	Term	Count	%	PValue	Genes	List Total	Pop Hits	Pop Total	Fold Enrichment	Bonferroni	Benjamini	FDR
GOTERM_CC_DIRECT	GO:0005737~cytoplasm	9	90	0.000226362	HSP90AA1, SRC, CASP3, STAT3, AKT1, ESR1, EGFR, MAPK3, VEGFA	10	5687	20624	3.26386	0.0199469	0.0119604	0.010079
GOTERM_CC_DIRECT	GO:0005654~nucleoplasm	8	80	0.000268774	HSP90AA1, JUN, SRC, CASP3, STAT3, AKT1, ESR1, MAPK3	10	4031	20624	4.09308	0.0236402	0.0119604	0.010079
GOTERM_CC_DIRECT	GO:0005886~plasma membrane	8	80	0.00166435	HSP90AA1, JUN, SRC, STAT3, AKT1, ESR1, EGFR, MAPK3	10	5333	20624	3.09379	0.137785	0.0493758	0.0416088
GOTERM_CC_DIRECT	GO:0032991~macromolecular complex	4	40	0.00263765	HSP90AA1, AKT1, ESR1, EGFR	10	685	20624	12.0432	0.209477	0.0532754	0.044895
GOTERM_CC_DIRECT	GO:0005634~nucleus	8	80	0.00365261	HSP90AA1, JUN, CASP3, STAT3, AKT1, ESR1, EGFR, MAPK3	10	6033	20624	2.73483	0.277962	0.0532754	0.044895
GOTERM_CC_DIRECT	GO:0044294~dendritic growth cone	2	20	0.00392137	HSP90AA1, SRC	10	9	20624	458.311	0.295092	0.0532754	0.044895
GOTERM_CC_DIRECT	GO:0005667~transcription factor complex	3	30	0.00426962	JUN, STAT3, ESR1	10	231	20624	26.7844	0.316692	0.0532754	0.044895
GOTERM_CC_DIRECT	GO:0045121~membrane raft	3	30	0.0047888	SRC, CASP3, EGFR	10	245	20624	25.2539	0.347684	0.0532754	0.044895
GOTERM_CC_DIRECT	GO:0043025~neuronal cell body	3	30	0.0104664	HSP90AA1, SRC, CASP3	10	367	20624	16.8589	0.607972	0.103501	0.0872203
GOTERM_CC_DIRECT	GO:0098978~glutamatergic synapse	3	30	0.0129999	SRC, AKT1, MAPK3	10	411	20624	15.054	0.687946	0.112567	0.0948597
GOTERM_CC_DIRECT	GO:0005925~focal adhesion	3	30	0.0140446	SRC, EGFR, MAPK3	10	428	20624	14.4561	0.716015	0.112567	0.0948597
GOTERM_CC_DIRECT	GO:0005829~cytosol	7	70	0.0151776	HSP90AA1, SRC, CASP3, STAT3, AKT1, ESR1, MAPK3	10	5593	20624	2.58123	0.743636	0.112567	0.0948597
GOTERM_CC_DIRECT	GO:0005739~mitochondrion	4	40	0.0214431	HSP90AA1, SRC, AKT1, MAPK3	10	1458	20624	5.65816	0.854735	0.146803	0.12371
GOTERM_CC_DIRECT	GO:0000791~euchromatin	2	20	0.0263117	JUN, ESR1	10	61	20624	67.6197	0.906809	0.167268	0.140956
GOTERM_CC_DIRECT	GO:0009986~cell surface	3	30	0.0311768	HSP90AA1, EGFR, VEGFA	10	654	20624	9.46055	0.940329	0.168906	0.142337
GOTERM_CC_DIRECT	GO:0031234~extrinsic component of cytoplasmic side of plasma membrane	2	20	0.0314148	SRC, AKT1	10	73	20624	56.5041	0.94162	0.168906	0.142337
GOTERM_CC_DIRECT	GO:0005901~caveola	2	20	0.032263	SRC, MAPK3	10	75	20624	54.9973	0.945999	0.168906	0.142337
GOTERM_CC_DIRECT	GO:0048471~perinuclear region of cytoplasm	3	30	0.0386656	HSP90AA1, SRC, EGFR	10	735	20624	8.41796	0.970089	0.19118	0.161107
GOTERM_CC_DIRECT	GO:0032587~ruffle membrane	2	20	0.0432295	SRC, EGFR	10	101	20624	40.8396	0.980416	0.202496	0.170643
GOTERM_CC_DIRECT	GO:0090575~RNA polymerase II transcription factor complex	2	20	0.0524225	JUN, STAT3	10	123	20624	33.535	0.991707	0.23328	0.196584
GOTERM_CC_DIRECT	GO:0005770~late endosome	2	20	0.0652429	SRC, MAPK3	10	154	20624	26.7844	0.997533	0.276506	0.23301
GOTERM_CC_DIRECT	GO:0000785~chromatin	3	30	0.0738498	JUN, STAT3, ESR1	10	1053	20624	5.87578	0.998917	0.298756	0.251761
GOTERM_CC_DIRECT	GO:0030054~cell junction	2	20	0.0988128	SRC, EGFR	10	237	20624	17.4042	0.999905	0.382363	0.322216

## Sheet: Table S3
Table S3: Detailed Functional Characterization of the Target Gene: Presenting its Predominant Molecular Functions and Binding Affinities
Category	Term	Count	%	PValue	Genes	List Total	Pop Hits	Pop Total	Fold Enrichment	Bonferroni	Benjamini	FDR
GOTERM_MF_DIRECT	GO:0030235~nitric-oxide synthase regulator activity	4	40	4.14656e-09	HSP90AA1, AKT1, ESR1, EGFR	10	8	18945	947.25	5.47345e-07	5.47345e-07	4.89294e-07
GOTERM_MF_DIRECT	GO:0019899~enzyme binding	6	60	3.72982e-07	HSP90AA1, JUN, SRC, AKT1, ESR1, EGFR	10	380	18945	29.9132	4.92324e-05	2.46168e-05	2.20059e-05
GOTERM_MF_DIRECT	GO:0042802~identical protein binding	8	80	1.44005e-06	HSP90AA1, JUN, STAT3, AKT1, ESR1, EGFR, MAPK3, VEGFA	10	1704	18945	8.89437	0.000190068	6.3362e-05	5.66418e-05
GOTERM_MF_DIRECT	GO:0051117~ATPase binding	3	30	0.000718228	SRC, ESR1, EGFR	10	86	18945	66.0872	0.0904817	0.020717	0.0185197
GOTERM_MF_DIRECT	GO:0019903~protein phosphatase binding	3	30	0.000786229	HSP90AA1, STAT3, EGFR	10	90	18945	63.15	0.0986152	0.020717	0.0185197
GOTERM_MF_DIRECT	GO:0004712~protein serine/threonine/tyrosine kinase activity	4	40	0.000941682	SRC, AKT1, EGFR, MAPK3	10	440	18945	17.2227	0.116939	0.020717	0.0185197
GOTERM_MF_DIRECT	GO:0005524~ATP binding	5	50	0.00395577	HSP90AA1, SRC, AKT1, EGFR, MAPK3	10	1543	18945	6.13901	0.407377	0.0678964	0.0606953
GOTERM_MF_DIRECT	GO:0042803~protein homodimerization activity	4	40	0.00411493	HSP90AA1, STAT3, AKT1, VEGFA	10	736	18945	10.2962	0.419748	0.0678964	0.0606953
GOTERM_MF_DIRECT	GO:0031625~ubiquitin protein ligase binding	3	30	0.00901649	HSP90AA1, JUN, EGFR	10	312	18945	18.2163	0.69747	0.132242	0.118216
GOTERM_MF_DIRECT	GO:0004672~protein kinase activity	3	30	0.0130279	SRC, AKT1, EGFR	10	378	18945	15.0357	0.822889	0.171968	0.153729
GOTERM_MF_DIRECT	GO:0071889~14-3-3 protein binding	2	20	0.0165082	AKT1, ESR1	10	35	18945	108.257	0.888894	0.182282	0.162949
GOTERM_MF_DIRECT	GO:0003682~chromatin binding	3	30	0.0196196	JUN, ESR1, EGFR	10	469	18945	12.1183	0.926871	0.182282	0.162949
GOTERM_MF_DIRECT	GO:0030331~estrogen receptor binding	2	20	0.0197806	SRC, ESR1	10	42	18945	90.2143	0.928439	0.182282	0.162949
GOTERM_MF_DIRECT	GO:0001228~transcriptional activator activity, RNA polymerase II transcription regulatory region sequence-specific binding	3	30	0.0202552	JUN, STAT3, ESR1	10	477	18945	11.9151	0.932871	0.182282	0.162949
GOTERM_MF_DIRECT	GO:0004857~enzyme inhibitor activity	2	20	0.0207138	CASP3, AKT1	10	44	18945	86.1136	0.936894	0.182282	0.162949
GOTERM_MF_DIRECT	GO:0019901~protein kinase binding	3	30	0.0239931	STAT3, AKT1, ESR1	10	522	18945	10.8879	0.95947	0.191972	0.171611
GOTERM_MF_DIRECT	GO:0004879~RNA polymerase II transcription factor activity, ligand-activated sequence-specific DNA binding	2	20	0.025368	STAT3, ESR1	10	54	18945	70.1667	0.966351	0.191972	0.171611
GOTERM_MF_DIRECT	GO:0005515~protein binding	10	100	0.0263229	HSP90AA1, JUN, SRC, CASP3, STAT3, AKT1, ESR1, EGFR, MAPK3, VEGFA	10	12648	18945	1.49787	0.970435	0.191972	0.171611
GOTERM_MF_DIRECT	GO:0003700~transcription factor activity, sequence-specific DNA binding	3	30	0.0276323	JUN, STAT3, ESR1	10	563	18945	10.095	0.975247	0.191972	0.171611
GOTERM_MF_DIRECT	GO:0097110~scaffold protein binding	2	20	0.0313889	HSP90AA1, SRC	10	67	18945	56.5522	0.98515	0.207167	0.185195
GOTERM_MF_DIRECT	GO:0019900~kinase binding	2	20	0.0478903	SRC, EGFR	10	103	18945	36.7864	0.998463	0.301025	0.269098
GOTERM_MF_DIRECT	GO:0004713~protein tyrosine kinase activity	2	20	0.0524294	SRC, EGFR	10	113	18945	33.531	0.999182	0.311289	0.278273
GOTERM_MF_DIRECT	GO:0003690~double-stranded DNA binding	2	20	0.0542397	JUN, EGFR	10	117	18945	32.3846	0.999365	0.311289	0.278273
GOTERM_MF_DIRECT	GO:0044325~ion channel binding	2	20	0.0645891	HSP90AA1, SRC	10	140	18945	27.0643	0.999851	0.35524	0.317563
GOTERM_MF_DIRECT	GO:0061629~RNA polymerase II sequence-specific DNA binding transcription factor binding	2	20	0.0832287	JUN, STAT3	10	182	18945	20.8187	0.99999	0.439447	0.392839
GOTERM_MF_DIRECT	GO:0005516~calmodulin binding	2	20	0.0941662	AKT1, ESR1	10	207	18945	18.3043	0.999998	0.478075	0.42737

## Sheet: Table S4
Table S4: Pathway Analysis Pertaining to the Target Gene: Comprehensive List of KEGG Pathways in which the Gene Plays a Key Role
Category	Term	Count	%	PValue	Genes	List Total	Pop Hits	Pop Total	Fold Enrichment	Bonferroni	Benjamini	FDR
KEGG_PATHWAY	hsa05207:Chemical carcinogenesis - receptor activation	9	90	1.19649e-12	HSP90AA1, JUN, SRC, STAT3, AKT1, ESR1, EGFR, MAPK3, VEGFA	10	212	8465	35.9363	1.93831e-10	1.93831e-10	9.57191e-11
KEGG_PATHWAY	hsa05205:Proteoglycans in cancer	8	80	1.5252e-10	SRC, CASP3, STAT3, AKT1, ESR1, EGFR, MAPK3, VEGFA	10	205	8465	33.0341	2.47083e-08	1.23541e-08	6.10081e-09
KEGG_PATHWAY	hsa04915:Estrogen signaling pathway	7	70	1.35886e-09	HSP90AA1, JUN, SRC, AKT1, ESR1, EGFR, MAPK3	10	138	8465	42.9384	2.20135e-07	7.33785e-08	3.62363e-08
KEGG_PATHWAY	hsa05200:Pathways in cancer	9	90	1.94024e-09	HSP90AA1, JUN, CASP3, STAT3, AKT1, ESR1, EGFR, MAPK3, VEGFA	10	531	8465	14.3475	3.14319e-07	7.85798e-08	3.88048e-08
KEGG_PATHWAY	hsa01521:EGFR tyrosine kinase inhibitor resistance	6	60	7.62306e-09	SRC, STAT3, AKT1, EGFR, MAPK3, VEGFA	10	79	8465	64.2911	1.23493e-06	2.46987e-07	1.21969e-07
KEGG_PATHWAY	hsa05167:Kaposi sarcoma-associated herpesvirus infection	7	70	1.0645e-08	JUN, SRC, CASP3, STAT3, AKT1, MAPK3, VEGFA	10	194	8465	30.5438	1.72448e-06	2.87414e-07	1.41933e-07
KEGG_PATHWAY	hsa05417:Lipid and atherosclerosis	7	70	1.97459e-08	HSP90AA1, JUN, SRC, CASP3, STAT3, AKT1, MAPK3	10	215	8465	27.5605	3.19884e-06	4.20222e-07	2.07517e-07
KEGG_PATHWAY	hsa01522:Endocrine resistance	6	60	2.27974e-08	JUN, SRC, AKT1, ESR1, EGFR, MAPK3	10	98	8465	51.8265	3.69318e-06	4.20222e-07	2.07517e-07
KEGG_PATHWAY	hsa04933:AGE-RAGE signaling pathway in diabetic complications	6	60	2.52537e-08	JUN, CASP3, STAT3, AKT1, MAPK3, VEGFA	10	100	8465	50.79	4.09109e-06	4.20222e-07	2.07517e-07
KEGG_PATHWAY	hsa05163:Human cytomegalovirus infection	7	70	2.59396e-08	SRC, CASP3, STAT3, AKT1, EGFR, MAPK3, VEGFA	10	225	8465	26.3356	4.20221e-06	4.20222e-07	2.07517e-07
KEGG_PATHWAY	hsa04926:Relaxin signaling pathway	6	60	9.12624e-08	JUN, SRC, AKT1, EGFR, MAPK3, VEGFA	10	129	8465	39.3721	1.47844e-05	1.34405e-06	6.63726e-07
KEGG_PATHWAY	hsa05161:Hepatitis B	6	60	2.85893e-07	JUN, SRC, CASP3, STAT3, AKT1, MAPK3	10	162	8465	31.3519	4.63135e-05	3.85955e-06	1.90595e-06
KEGG_PATHWAY	hsa04917:Prolactin signaling pathway	5	50	5.23736e-07	SRC, STAT3, AKT1, ESR1, MAPK3	10	70	8465	60.4643	8.48417e-05	6.52656e-06	3.22299e-06
KEGG_PATHWAY	hsa05212:Pancreatic cancer	5	50	7.30756e-07	STAT3, AKT1, EGFR, MAPK3, VEGFA	10	76	8465	55.6908	0.000118375	8.45589e-06	4.17575e-06
KEGG_PATHWAY	hsa04510:Focal adhesion	6	60	8.80002e-07	JUN, SRC, AKT1, EGFR, MAPK3, VEGFA	10	203	8465	25.0197	0.00014255	9.50403e-06	4.69335e-06
KEGG_PATHWAY	hsa04012:ErbB signaling pathway	5	50	1.14835e-06	JUN, SRC, AKT1, EGFR, MAPK3	10	85	8465	49.7941	0.000186015	1.14714e-05	5.6649e-06
KEGG_PATHWAY	hsa05210:Colorectal cancer	5	50	1.20379e-06	JUN, CASP3, AKT1, EGFR, MAPK3	10	86	8465	49.2151	0.000194995	1.14714e-05	5.6649e-06
KEGG_PATHWAY	hsa05235:PD-L1 expression and PD-1 checkpoint pathway in cancer	5	50	1.38212e-06	JUN, STAT3, AKT1, EGFR, MAPK3	10	89	8465	47.5562	0.000223879	1.19605e-05	5.9064e-06
KEGG_PATHWAY	hsa05208:Chemical carcinogenesis - reactive oxygen species	6	60	1.40277e-06	JUN, SRC, AKT1, EGFR, MAPK3, VEGFA	10	223	8465	22.7758	0.000227223	1.19605e-05	5.9064e-06
KEGG_PATHWAY	hsa04066:HIF-1 signaling pathway	5	50	3.11931e-06	STAT3, AKT1, EGFR, MAPK3, VEGFA	10	109	8465	38.8303	0.000505201	2.52664e-05	1.24772e-05
KEGG_PATHWAY	hsa04010:MAPK signaling pathway	6	60	6.26341e-06	JUN, CASP3, AKT1, EGFR, MAPK3, VEGFA	10	302	8465	16.8179	0.00101416	4.83178e-05	2.38606e-05
KEGG_PATHWAY	hsa05418:Fluid shear stress and atherosclerosis	5	50	8.231e-06	HSP90AA1, JUN, SRC, AKT1, VEGFA	10	139	8465	30.4496	0.00133254	6.06101e-05	2.99309e-05
KEGG_PATHWAY	hsa05219:Bladder cancer	4	40	8.68306e-06	SRC, EGFR, MAPK3, VEGFA	10	41	8465	82.5854	0.00140567	6.11589e-05	3.02019e-05
KEGG_PATHWAY	hsa05224:Breast cancer	5	50	1.02811e-05	JUN, AKT1, ESR1, EGFR, MAPK3	10	147	8465	28.7925	0.00166416	6.93973e-05	3.42703e-05
KEGG_PATHWAY	hsa05160:Hepatitis C	5	50	1.33486e-05	CASP3, STAT3, AKT1, EGFR, MAPK3	10	157	8465	26.9586	0.00216016	8.64993e-05	4.27157e-05
KEGG_PATHWAY	hsa04370:VEGF signaling pathway	4	40	2.6227e-05	SRC, AKT1, MAPK3, VEGFA	10	59	8465	57.3898	0.00423982	0.000163415	8.06986e-05
KEGG_PATHWAY	hsa05203:Viral carcinogenesis	5	50	3.75359e-05	JUN, SRC, CASP3, STAT3, MAPK3	10	204	8465	20.7475	0.00606248	0.000225216	0.000111218
KEGG_PATHWAY	hsa05211:Renal cell carcinoma	4	40	4.20445e-05	JUN, AKT1, MAPK3, VEGFA	10	69	8465	49.0725	0.0067882	0.000234984	0.000116041
KEGG_PATHWAY	hsa04015:Rap1 signaling pathway	5	50	4.2065e-05	SRC, AKT1, EGFR, MAPK3, VEGFA	10	210	8465	20.1548	0.0067915	0.000234984	0.000116041
KEGG_PATHWAY	hsa05120:Epithelial cell signaling in Helicobacter pylori infection	4	40	4.39036e-05	JUN, SRC, CASP3, EGFR	10	70	8465	48.3714	0.00708731	0.00023708	0.000117076
KEGG_PATHWAY	hsa05223:Non-small cell lung cancer	4	40	4.77825e-05	STAT3, AKT1, EGFR, MAPK3	10	72	8465	47.0278	0.00771107	0.000249702	0.00012331
KEGG_PATHWAY	hsa05131:Shigellosis	5	50	7.94283e-05	JUN, SRC, AKT1, EGFR, MAPK3	10	247	8465	17.1356	0.0127855	0.000402106	0.000198571
KEGG_PATHWAY	hsa05132:Salmonella infection	5	50	8.19694e-05	HSP90AA1, JUN, CASP3, AKT1, MAPK3	10	249	8465	16.998	0.0131918	0.000402395	0.000198714
KEGG_PATHWAY	hsa04912:GnRH signaling pathway	4	40	0.000102806	JUN, SRC, EGFR, MAPK3	10	93	8465	36.4086	0.0165175	0.000489841	0.000241897
KEGG_PATHWAY	hsa04657:IL-17 signaling pathway	4	40	0.000106138	HSP90AA1, JUN, CASP3, MAPK3	10	94	8465	36.0213	0.0170483	0.000491269	0.000242602
KEGG_PATHWAY	hsa05215:Prostate cancer	4	40	0.000116559	HSP90AA1, AKT1, EGFR, MAPK3	10	97	8465	34.9072	0.0187064	0.000524513	0.000259019
KEGG_PATHWAY	hsa05231:Choline metabolism in cancer	4	40	0.000120175	JUN, AKT1, EGFR, MAPK3	10	98	8465	34.551	0.0192812	0.000526172	0.000259838
KEGG_PATHWAY	hsa04625:C-type lectin receptor signaling pathway	4	40	0.000143424	JUN, SRC, AKT1, MAPK3	10	104	8465	32.5577	0.0229685	0.000611439	0.000301945
KEGG_PATHWAY	hsa04659:Th17 cell differentiation	4	40	0.000160448	HSP90AA1, JUN, STAT3, MAPK3	10	108	8465	31.3519	0.0256597	0.000666477	0.000329124
KEGG_PATHWAY	hsa05145:Toxoplasmosis	4	40	0.000178741	CASP3, STAT3, AKT1, MAPK3	10	112	8465	30.2321	0.0285434	0.000723903	0.000357483
KEGG_PATHWAY	hsa04668:TNF signaling pathway	4	40	0.000188377	JUN, CASP3, AKT1, MAPK3	10	114	8465	29.7018	0.0300589	0.000741039	0.000365945
KEGG_PATHWAY	hsa05206:MicroRNAs in cancer	5	50	0.000192121	CASP3, STAT3, EGFR, MAPK3, VEGFA	10	310	8465	13.6532	0.0306472	0.000741039	0.000365945
KEGG_PATHWAY	hsa04919:Thyroid hormone signaling pathway	4	40	0.000224756	SRC, AKT1, ESR1, MAPK3	10	121	8465	27.9835	0.0357596	0.000846757	0.000418152
KEGG_PATHWAY	hsa05165:Human papillomavirus infection	5	50	0.000247489	CASP3, AKT1, EGFR, MAPK3, VEGFA	10	331	8465	12.787	0.0393049	0.00091121	0.00044998
KEGG_PATHWAY	hsa04068:FoxO signaling pathway	4	40	0.000284234	STAT3, AKT1, EGFR, MAPK3	10	131	8465	25.8473	0.0450081	0.00102324	0.000505305
KEGG_PATHWAY	hsa04210:Apoptosis	4	40	0.000317457	JUN, CASP3, AKT1, MAPK3	10	136	8465	24.8971	0.0501358	0.00109482	0.000540651
KEGG_PATHWAY	hsa04151:PI3K-Akt signaling pathway	5	50	0.000320569	HSP90AA1, AKT1, EGFR, MAPK3, VEGFA	10	354	8465	11.9562	0.0506146	0.00109482	0.000540651
KEGG_PATHWAY	hsa05135:Yersinia infection	4	40	0.000324391	JUN, SRC, AKT1, MAPK3	10	137	8465	24.7153	0.0512024	0.00109482	0.000540651
KEGG_PATHWAY	hsa05162:Measles	4	40	0.000338551	JUN, CASP3, STAT3, AKT1	10	139	8465	24.3597	0.0533771	0.00111929	0.000552736
KEGG_PATHWAY	hsa04921:Oxytocin signaling pathway	4	40	0.000457689	JUN, SRC, EGFR, MAPK3	10	154	8465	21.987	0.0714793	0.00148291	0.000732303
KEGG_PATHWAY	hsa05152:Tuberculosis	4	40	0.000722764	SRC, CASP3, AKT1, MAPK3	10	180	8465	18.8111	0.11053	0.00229584	0.00113375
KEGG_PATHWAY	hsa04062:Chemokine signaling pathway	4	40	0.000872443	SRC, STAT3, AKT1, MAPK3	10	192	8465	17.6354	0.131856	0.00271799	0.00134222
KEGG_PATHWAY	hsa05130:Pathogenic Escherichia coli infection	4	40	0.000940238	JUN, SRC, CASP3, MAPK3	10	197	8465	17.1878	0.141347	0.00287393	0.00141923
KEGG_PATHWAY	hsa05169:Epstein-Barr virus infection	4	40	0.00101132	JUN, CASP3, STAT3, AKT1	10	202	8465	16.7624	0.151188	0.00303397	0.00149826
KEGG_PATHWAY	hsa05170:Human immunodeficiency virus 1 infection	4	40	0.00116362	JUN, CASP3, AKT1, MAPK3	10	212	8465	15.9717	0.171896	0.0034274	0.00169254
KEGG_PATHWAY	hsa04810:Regulation of actin cytoskeleton	4	40	0.00145477	SRC, AKT1, EGFR, MAPK3	10	229	8465	14.786	0.210096	0.00420843	0.00207824
KEGG_PATHWAY	hsa05171:Coronavirus disease - COVID-19	4	40	0.00151051	JUN, STAT3, EGFR, MAPK3	10	232	8465	14.5948	0.217207	0.00429302	0.00212001
KEGG_PATHWAY	hsa04014:Ras signaling pathway	4	40	0.00158692	AKT1, EGFR, MAPK3, VEGFA	10	236	8465	14.3475	0.226852	0.00442226	0.00218383
KEGG_PATHWAY	hsa05213:Endometrial cancer	3	30	0.00161058	AKT1, EGFR, MAPK3	10	58	8465	43.7845	0.229814	0.00442226	0.00218383
KEGG_PATHWAY	hsa05221:Acute myeloid leukemia	3	30	0.00214357	STAT3, AKT1, MAPK3	10	67	8465	37.903	0.293641	0.00578765	0.0028581
KEGG_PATHWAY	hsa05230:Central carbon metabolism in cancer	3	30	0.00233748	AKT1, EGFR, MAPK3	10	70	8465	36.2786	0.315533	0.00620773	0.00306554
KEGG_PATHWAY	hsa05218:Melanoma	3	30	0.00247122	AKT1, EGFR, MAPK3	10	72	8465	35.2708	0.330238	0.00645706	0.00318867
KEGG_PATHWAY	hsa01524:Platinum drug resistance	3	30	0.00253943	CASP3, AKT1, MAPK3	10	73	8465	34.7877	0.337617	0.00652996	0.00322467
KEGG_PATHWAY	hsa05214:Glioma	3	30	0.00267851	AKT1, EGFR, MAPK3	10	75	8465	33.86	0.352413	0.00677999	0.00334814
KEGG_PATHWAY	hsa05133:Pertussis	3	30	0.00274939	JUN, CASP3, MAPK3	10	76	8465	33.4145	0.359825	0.00685232	0.00338386
KEGG_PATHWAY	hsa04662:B cell receptor signaling pathway	3	30	0.00334811	JUN, AKT1, MAPK3	10	84	8465	30.2321	0.419174	0.00821808	0.00405831
KEGG_PATHWAY	hsa04540:Gap junction	3	30	0.00366846	SRC, EGFR, MAPK3	10	88	8465	28.858	0.448649	0.00887002	0.00438026
KEGG_PATHWAY	hsa04520:Adherens junction	3	30	0.0040884	SRC, EGFR, MAPK3	10	93	8465	27.3065	0.485046	0.00974001	0.00480988
KEGG_PATHWAY	hsa04914:Progesterone-mediated oocyte maturation	3	30	0.00489829	HSP90AA1, AKT1, MAPK3	10	102	8465	24.8971	0.548632	0.011336	0.00559805
KEGG_PATHWAY	hsa05142:Chagas disease	3	30	0.00489829	JUN, AKT1, MAPK3	10	102	8465	24.8971	0.548632	0.011336	0.00559805
KEGG_PATHWAY	hsa04620:Toll-like receptor signaling pathway	3	30	0.00508761	JUN, AKT1, MAPK3	10	104	8465	24.4183	0.562333	0.0114471	0.0056529
KEGG_PATHWAY	hsa04660:T cell receptor signaling pathway	3	30	0.00508761	JUN, AKT1, MAPK3	10	104	8465	24.4183	0.562333	0.0114471	0.0056529
KEGG_PATHWAY	hsa04722:Neurotrophin signaling pathway	3	30	0.00661411	JUN, AKT1, MAPK3	10	119	8465	21.3403	0.658718	0.0146779	0.00724834
KEGG_PATHWAY	hsa04935:Growth hormone synthesis, secretion and action	3	30	0.0067225	STAT3, AKT1, MAPK3	10	120	8465	21.1625	0.664697	0.0147168	0.00726756
KEGG_PATHWAY	hsa04611:Platelet activation	3	30	0.00716422	SRC, AKT1, MAPK3	10	124	8465	20.4798	0.688009	0.0154747	0.00764184
KEGG_PATHWAY	hsa04380:Osteoclast differentiation	3	30	0.00761896	JUN, AKT1, MAPK3	10	128	8465	19.8398	0.710325	0.0162404	0.00801995
KEGG_PATHWAY	hsa04550:Signaling pathways regulating pluripotency of stem cells	3	30	0.00943853	STAT3, AKT1, MAPK3	10	143	8465	17.7587	0.784825	0.0198577	0.00980626
KEGG_PATHWAY	hsa04072:Phospholipase D signaling pathway	3	30	0.0100846	AKT1, EGFR, MAPK3	10	148	8465	17.1588	0.806407	0.0209449	0.0103432
KEGG_PATHWAY	hsa05226:Gastric cancer	3	30	0.0102161	AKT1, EGFR, MAPK3	10	149	8465	17.0436	0.81053	0.0209496	0.0103455
KEGG_PATHWAY	hsa04932:Non-alcoholic fatty liver disease	3	30	0.0110217	JUN, CASP3, AKT1	10	155	8465	16.3839	0.833945	0.022319	0.0110217
KEGG_PATHWAY	hsa04630:JAK-STAT signaling pathway	3	30	0.0125703	STAT3, AKT1, EGFR	10	166	8465	15.2982	0.871175	0.0251407	0.0125703
KEGG_PATHWAY	hsa05225:Hepatocellular carcinoma	3	30	0.0128618	AKT1, EGFR, MAPK3	10	168	8465	15.1161	0.87719	0.0254098	0.0128618
KEGG_PATHWAY	hsa05164:Influenza A	3	30	0.0133045	CASP3, AKT1, MAPK3	10	171	8465	14.8509	0.885799	0.0259678	0.0133045
KEGG_PATHWAY	hsa04621:NOD-like receptor signaling pathway	3	30	0.0156183	HSP90AA1, JUN, MAPK3	10	186	8465	13.6532	0.921929	0.030121	0.0156183
KEGG_PATHWAY	hsa04613:Neutrophil extracellular trap formation	3	30	0.0164261	SRC, AKT1, MAPK3	10	191	8465	13.2958	0.931651	0.0313062	0.0164261
KEGG_PATHWAY	hsa05166:Human T-cell leukemia virus 1 infection	3	30	0.0218293	JUN, AKT1, MAPK3	10	222	8465	11.4392	0.971999	0.0411204	0.0218293
KEGG_PATHWAY	hsa04024:cAMP signaling pathway	3	30	0.0223874	JUN, AKT1, MAPK3	10	225	8465	11.2867	0.974472	0.041687	0.0223874
KEGG_PATHWAY	hsa05010:Alzheimer disease	3	30	0.0598175	CASP3, AKT1, MAPK3	10	384	8465	6.61328	0.999954	0.110119	0.0598175
KEGG_PATHWAY	hsa04929:GnRH secretion	2	20	0.0660532	AKT1, MAPK3	10	64	8465	26.4531	0.999984	0.120232	0.0660532
KEGG_PATHWAY	hsa05321:Inflammatory bowel disease	2	20	0.0670538	JUN, STAT3	10	65	8465	26.0462	0.999987	0.120697	0.0670538
KEGG_PATHWAY	hsa04664:Fc epsilon RI signaling pathway	2	20	0.0700497	AKT1, MAPK3	10	68	8465	24.8971	0.999992	0.124704	0.0700497
KEGG_PATHWAY	hsa04920:Adipocytokine signaling pathway	2	20	0.0710464	STAT3, AKT1	10	69	8465	24.5362	0.999993	0.125103	0.0710464
KEGG_PATHWAY	hsa04137:Mitophagy - animal	2	20	0.0740309	JUN, SRC	10	72	8465	23.5139	0.999996	0.128957	0.0740309
KEGG_PATHWAY	hsa05220:Chronic myeloid leukemia	2	20	0.077997	AKT1, MAPK3	10	76	8465	22.2763	0.999998	0.13442	0.077997
KEGG_PATHWAY	hsa05140:Leishmaniasis	2	20	0.0789861	JUN, MAPK3	10	77	8465	21.987	0.999998	0.134692	0.0789861
KEGG_PATHWAY	hsa04658:Th1 and Th2 cell differentiation	2	20	0.0937107	JUN, MAPK3	10	92	8465	18.4022	1	0.156507	0.0937107
KEGG_PATHWAY	hsa05222:Small cell lung cancer	2	20	0.0937107	CASP3, AKT1	10	92	8465	18.4022	1	0.156507	0.0937107
KEGG_PATHWAY	hsa05323:Rheumatoid arthritis	2	20	0.0946849	JUN, VEGFA	10	93	8465	18.2043	1	0.15652	0.0946849
KEGG_PATHWAY	hsa04666:Fc gamma R-mediated phagocytosis	2	20	0.0985722	AKT1, MAPK3	10	97	8465	17.4536	1	0.160561	0.0985722
KEGG_PATHWAY	hsa05168:Herpes simplex virus 1 infection	3	30	0.099112	SRC, CASP3, AKT1	10	512	8465	4.95996	1	0.160561	0.099112
